# Supplementary material for: Identification of Risk Factors in Patients with Recurrent Cystitis May Improve Individualized Management
Source: Diagnostics (Basel). 2025 Nov 14;15(22):2885. doi: 10.3390/diagnostics15222885 (PMC12651027; doi:10.3390/diagnostics15222885)
Supplement: Supplementary file 1 [file diagnostics-15-02885-s001.zip]

Archive with 1 entries (1 files):
- diagnostics-3923247-supplementary.pdf
